# Supplementary material for: Towards Automated Brain Aneurysm Detection in TOF-MRA: Open Data, Weak Labels, and Anatomical Knowledge
Source: Neuroinformatics. 2022 Aug 18;21(1):21–34. doi: 10.1007/s12021-022-09597-0 (PMC9931814; doi:10.1007/s12021-022-09597-0)
Supplement: Supplementary file 1 — Supplementary file1 (XLSX 21 KB) [file 12021_2022_9597_MOESM1_ESM.xlsx]

## Sheet: Feuil1
Subject nb.	Date of exam	age (y)	Lesion name in BIDS dataset	Aneurysm shape	Aneurysm max size [mm]	Site (PHASES score)	PHASES Score age (A)	PHASES Score size (SZ)	PHASES Score site (ST)	Partial PHASES score (A+SZ+ST)	Risk group
sub-013	ses-20101220	57	Lesion_1	saccular	4.5	ACA/Pcom/Posterior	0	0	4	4	low
sub-022	ses-20101011	61	Lesion_1	saccular	6.1	ACA/Pcom/Posterior	0	0	4	4	low
sub-026	ses-20101106	53	Lesion_1	saccular	3.1	MCA	0	0	2	2	low
sub-034	ses-20101005	53	Lesion_1	saccular	3.7	MCA	0	0	2	2	low
sub-043	ses-20101007	43	Lesion_1	saccular	4.7	MCA	0	0	2	2	low
sub-051	ses-20100920	39	Lesion_1	saccular	6	ACA/Pcom/Posterior	0	0	4	4	low
sub-052	ses-20100920	44	Lesion_1	saccular	4.7	ACA/Pcom/Posterior	0	0	4	4	low
sub-062	ses-20100601	43	Lesion_2	saccular	3.3	MCA	0	0	2	2	low
sub-062	ses-20100601	43	Lesion_1	saccular	3	ACA/Pcom/Posterior	0	0	4	4	low
sub-066	ses-20100526	65	Lesion_1	saccular	3.7	ACA/Pcom/Posterior	0	0	4	4	low
sub-075	ses-20100502	71	Lesion_1	saccular	5	ACA/Pcom/Posterior	1	0	4	5	medium
sub-081	ses-20100406	54	Lesion_1	saccular	5.6	MCA	0	0	2	2	low
sub-099	ses-20100321	24	Lesion_1	saccular	5.1	ACA/Pcom/Posterior	0	0	4	4	low
sub-101	ses-20100323	78	Lesion_1	saccular	2.4	ACA/Pcom/Posterior	1	0	4	5	medium
sub-103	ses-20100301	60	Lesion_1	saccular	14.7	ICA	0	6	0	6	medium
sub-104	ses-20100228	49	Lesion_1	saccular	7.5	ACA/Pcom/Posterior	0	3	4	7	medium
sub-106	ses-20100301	77	Lesion_1	saccular	2.1	ICA	1	0	0	1	low
sub-120	ses-20100117	57	Lesion_1	saccular	2.9	MCA	0	0	2	2	low
sub-120	ses-20100117	57	Lesion_2	saccular	2.3	ACA/Pcom/Posterior	0	0	4	4	low
sub-121	ses-20100128	67	Lesion_1	saccular	3.3	ICA	0	0	0	0	low
sub-121	ses-20100128	67	Lesion_2	saccular	3.3	ICA	0	0	0	0	low
sub-125	ses-20100129	57	Lesion_1	saccular	3.1	ICA	0	0	0	0	low
sub-127	ses-20100110	79	Lesion_1	saccular	5.7	ACA/Pcom/Posterior	1	0	4	5	medium
sub-129	ses-20120107	32	Lesion_1	saccular	4.3	ICA	0	0	0	0	low
sub-140	ses-20111208	66	Lesion_1	saccular	3.8	ACA/Pcom/Posterior	0	0	4	4	low
sub-141	ses-20111229	48	Lesion_1	saccular	3.8	ACA/Pcom/Posterior	0	0	4	4	low
sub-153	ses-20111127	68	Lesion_1	saccular	2.2	MCA	0	0	2	2	low
sub-157	ses-20111119	60	Lesion_1	saccular	4.7	MCA	0	0	2	2	low
sub-163	ses-20111014	67	Lesion_1	saccular	5	ACA/Pcom/Posterior	0	0	4	4	low
sub-163	ses-20111014	67	Lesion_2	saccular	2	ACA/Pcom/Posterior	0	0	4	4	low
sub-170	ses-20100422	71	Lesion_2	saccular	2	MCA	1	0	2	3	low
sub-170	ses-20111112	71	Lesion_2	saccular	2	MCA	1	0	2	3	low
sub-191	ses-20111010	63	Lesion_1	saccular	3	ICA	0	0	0	0	low
sub-192	ses-20110930	64	Lesion_2	saccular	2	MCA	0	0	2	2	low
sub-192	ses-20110930	64	Lesion_1	saccular	5	MCA	0	0	2	2	low
sub-193	ses-20110927	64	Lesion_1	saccular	3.3	ACA/Pcom/Posterior	0	0	4	4	low
sub-194	ses-20110911	55	Lesion_1	saccular	3	ICA	0	0	0	0	low
sub-200	ses-20110909	63	Lesion_1	saccular	5.4	ICA	0	0	0	0	low
sub-203	ses-20110727	63	Lesion_1	saccular	2.3	MCA	0	0	2	2	low
sub-207	ses-20110729	53	Lesion_1	saccular	2.1	MCA	0	0	2	2	low
sub-208	ses-20110808	79	Lesion_1	saccular	4.6	ACA/Pcom/Posterior	1	0	4	5	medium
sub-211	ses-20110817	N.A.	Lesion_1	saccular	17	ICA	1	6	0	7	medium
sub-216	ses-20110729	62	Lesion_1	saccular	14	ACA/Pcom/Posterior	0	6	4	10	medium
sub-217	ses-20100819	35	Lesion_1	saccular	5	ACA/Pcom/Posterior	0	0	4	4	low
sub-217	ses-20110811	35	Lesion_1	saccular	5	ACA/Pcom/Posterior	0	0	4	4	low
sub-220	ses-20110626	66	Lesion_1	saccular	3.6	MCA	0	0	2	2	low
sub-225	ses-20100515	19	Lesion_1	saccular	4	MCA	0	0	2	2	low
sub-225	ses-20110617	19	Lesion_1	saccular	4	MCA	0	0	2	2	low
sub-231	ses-20110617	63	Lesion_1	saccular	5	ICA	0	0	0	0	low
sub-234	ses-20111203	74	Lesion_1	saccular	6	MCA	1	0	2	3	low
sub-234	ses-20110613	74	Lesion_1	saccular	6	MCA	1	0	2	3	low
sub-235	ses-20110528	37	Lesion_1	saccular	2.3	ICA	0	0	0	0	low
sub-247	ses-20110616	38	Lesion_1	saccular	5.2	ICA	0	0	0	0	low
sub-254	ses-20110622	39	Lesion_1	saccular	4.1	ACA/Pcom/Posterior	0	0	4	4	low
sub-259	ses-20110504	41	Lesion_1	saccular	1.5	ACA/Pcom/Posterior	0	0	4	4	low
sub-283	ses-20110505	44	Lesion_1	saccular	4	ACA/Pcom/Posterior	0	0	4	4	low
sub-289	ses-20110420	45	Lesion_1	saccular	2.5	MCA	0	0	2	2	low
sub-307	ses-20110225	47	Lesion_1	saccular	5.6	ACA/Pcom/Posterior	0	0	4	4	low
sub-309	ses-20110317	48	Lesion_1	saccular	1.8	MCA	0	0	2	2	low
sub-311	ses-20100925	51	Lesion_1	saccular	4.3	ACA/Pcom/Posterior	0	0	4	4	low
sub-311	ses-20110406	51	Lesion_1	saccular	4.3	ACA/Pcom/Posterior	0	0	4	4	low
sub-315	ses-20100817	32	Lesion_1	saccular	4.5	ACA/Pcom/Posterior	0	0	4	4	low
sub-315	ses-20110320	32	Lesion_1	saccular	4.5	ACA/Pcom/Posterior	0	0	4	4	low
sub-317	ses-20110228	69	Lesion_1	saccular	1.7	MCA	0	0	2	2	low
sub-325	ses-20100414	32	Lesion_1	saccular	1.5	ICA	0	0	0	0	low
sub-325	ses-20110127	32	Lesion_1	saccular	4.6	ACA/Pcom/Posterior	0	0	4	4	low
sub-327	ses-20101207	29	Lesion_4	saccular	3	ACA/Pcom/Posterior	0	0	4	4	low
sub-327	ses-20101207	29	Lesion_3	saccular	4.2	MCA	0	0	2	2	low
sub-327	ses-20101207	29	Lesion_1	saccular	3.6	ICA	0	0	0	0	low
sub-327	ses-20101207	29	Lesion_2	saccular	1	MCA	0	0	2	2	low
sub-327	ses-20110923	29	Lesion_1	saccular	3.6	ICA	0	0	0	0	low
sub-327	ses-20110923	29	Lesion_3	saccular	4.2	MCA	0	0	2	2	low
sub-327	ses-20110923	29	Lesion_2	saccular	1	MCA	0	0	2	2	low
sub-327	ses-20110124	29	Lesion_1	saccular	3.6	ICA	0	0	0	0	low
sub-327	ses-20110124	29	Lesion_3	saccular	4.2	MCA	0	0	2	2	low
sub-327	ses-20110124	29	Lesion_2	saccular	1	MCA	0	0	2	2	low
sub-327	ses-20110124	29	Lesion_4	saccular	3	ACA/Pcom/Posterior	0	0	4	4	low
sub-328	ses-20110126	54	Lesion_1	saccular	3.2	ICA	0	0	0	0	low
sub-329	ses-20110823	64	Lesion_1	saccular	5.5	ICA	0	0	0	0	low
sub-329	ses-20110126	64	Lesion_1	saccular	5.5	ICA	0	0	0	0	low
sub-330	ses-20110213	55	Lesion_1	saccular	4.8	MCA	0	0	2	2	low
sub-331	ses-20110121	23	Lesion_1	saccular	3.2	ICA	0	0	0	0	low
sub-332	ses-20110217	66	Lesion_1	saccular	6.3	MCA	0	0	2	2	low
sub-333	ses-20110214	39	Lesion_1	saccular	4.6	ACA/Pcom/Posterior	0	0	4	4	low
sub-335	ses-20110516	54	Lesion_1	saccular	7	ACA/Pcom/Posterior	0	3	4	7	medium
sub-336	ses-20110109	48	Lesion_1	saccular	14	ICA	0	6	0	6	medium
sub-341	ses-20121128	66	Lesion_1	saccular	7	ACA/Pcom/Posterior	0	3	4	7	medium
sub-401	ses-20140127	70	Lesion_1	saccular	4.4	ACA/Pcom/Posterior	1	0	4	5	medium
sub-402	ses-20140111	39	Lesion_1	saccular	2.3	ICA	0	0	0	0	low
sub-403	ses-20131228	51	Lesion_1	saccular	2.2	MCA	0	0	2	2	low
sub-404	ses-20131216	74	Lesion_1	saccular	11.3	ACA/Pcom/Posterior	1	6	4	11	medium
sub-404	ses-20131216	74	Lesion_2	saccular	3.7	ACA/Pcom/Posterior	1	0	4	5	medium
sub-405	ses-20131225	78	Lesion_1	saccular	5	ACA/Pcom/Posterior	1	0	4	5	medium
sub-405	ses-20131225	78	Lesion_2	saccular	2.4	ICA	1	0	0	1	low
sub-407	ses-20131207	62	Lesion_1	saccular	3.4	ICA	0	0	0	0	low
sub-408	ses-20131021	42	Lesion_1	saccular	5.8	MCA	0	0	2	2	low
sub-409	ses-20131203	40	Lesion_1	saccular	3.8	MCA	0	0	2	2	low
sub-411	ses-20131109	62	Lesion_1	saccular	4.9	ACA/Pcom/Posterior	0	0	4	4	low
sub-412	ses-20131030	66	Lesion_1	saccular	3.2	MCA	0	0	2	2	low
sub-413	ses-20131005	72	Lesion_1	saccular	2	MCA	1	0	2	3	low
sub-415	ses-20131031	70	Lesion_1	saccular	4	MCA	1	0	2	3	low
sub-416	ses-20131029	66	Lesion_1	saccular	6.2	ACA/Pcom/Posterior	0	0	4	4	low
sub-416	ses-20131029	66	Lesion_2	saccular	1.8	ACA/Pcom/Posterior	0	0	4	4	low
sub-418	ses-20130908	57	Lesion_1	saccular	3.8	ICA	0	0	0	0	low
sub-419	ses-20130912	50	Lesion_1	saccular	4.8	ACA/Pcom/Posterior	0	0	4	4	low
sub-420	ses-20130912	54	Lesion_1	saccular	3.9	MCA	0	0	2	2	low
sub-421	ses-20130829	61	Lesion_1	saccular	4.3	ACA/Pcom/Posterior	0	0	4	4	low
sub-423	ses-20130819	59	Lesion_1	saccular	5	ACA/Pcom/Posterior	0	0	4	4	low
sub-424	ses-20130818	62	Lesion_1	saccular	3	ACA/Pcom/Posterior	0	0	4	4	low
sub-426	ses-20130713	66	Lesion_1	saccular	6.2	MCA	0	0	2	2	low
sub-427	ses-20130810	72	Lesion_1	saccular	3.5	MCA	1	0	2	3	low
sub-428	ses-20130629	64	Lesion_1	saccular	3.4	ICA	0	0	0	0	low
sub-429	ses-20130531	66	Lesion_1	saccular	3.1	ACA/Pcom/Posterior	0	0	4	4	low
sub-431	ses-20130526	73	Lesion_1	saccular	3.2	MCA	1	0	2	3	low
sub-432	ses-20130521	69	Lesion_1	saccular	5.8	MCA	0	0	2	2	low
sub-433	ses-20130414	59	Lesion_1	saccular	3.3	MCA	0	0	2	2	low
sub-433	ses-20130414	59	Lesion_2	saccular	2.2	ACA/Pcom/Posterior	0	0	4	4	low
sub-434	ses-20130501	79	Lesion_1	saccular	4.3	MCA	1	0	2	3	low
sub-436	ses-20130402	32	Lesion_1	saccular	2	MCA	0	0	2	2	low
sub-437	ses-20130325	52	Lesion_1	saccular	2.8	MCA	0	0	2	2	low
sub-439	ses-20130321	64	Lesion_2	saccular	2.4	ICA	0	0	0	0	low
sub-440	ses-20130105	70	Lesion_1	saccular	4.2	ACA/Pcom/Posterior	1	0	4	5	medium
sub-441	ses-20130101	67	Lesion_1	saccular	3.8	ACA/Pcom/Posterior	0	0	4	4	low
sub-450	ses-20141125	60	Lesion_1	saccular	3.5	MCA	0	0	2	2	low
sub-451	ses-20141129	49	Lesion_1	saccular	4.9	ACA/Pcom/Posterior	0	0	4	4	low
sub-452	ses-20141127	33	Lesion_3	saccular	3.1	ACA/Pcom/Posterior	0	0	4	4	low
sub-452	ses-20141127	33	Lesion_2	saccular	2.6	MCA	0	0	2	2	low
sub-452	ses-20141127	34	Lesion_1	saccular	2.3	ICA	0	0	0	0	low
sub-453	ses-20141021	55	Lesion_1	saccular	2.7	MCA	0	0	2	2	low
sub-454	ses-20141123	45	Lesion_1	saccular	5.3	ACA/Pcom/Posterior	0	0	4	4	low
sub-455	ses-20141113	49	Lesion_1	saccular	4.6	ACA/Pcom/Posterior	0	0	4	4	low
sub-457	ses-20140823	66	Lesion_1	saccular	7.7	ACA/Pcom/Posterior	0	3	4	7	medium
sub-457	ses-20140823	66	Lesion_2	saccular	1.8	MCA	0	0	2	2	low
sub-458	ses-20140915	71	Lesion_1	saccular	3.9	ACA/Pcom/Posterior	1	0	4	5	medium
sub-460	ses-20140812	60	Lesion_1	saccular	4.1	ACA/Pcom/Posterior	0	0	4	4	low
sub-461	ses-20140802	55	Lesion_1	saccular	4.3	MCA	0	0	2	2	low
sub-462	ses-20140902	64	Lesion_1	saccular	3	ACA/Pcom/Posterior	0	0	4	4	low
sub-464	ses-20140724	79	Lesion_1	saccular	4.3	ACA/Pcom/Posterior	1	0	4	5	medium
sub-464	ses-20140724	79	Lesion_2	saccular	1.7	ACA/Pcom/Posterior	1	0	4	5	medium
sub-465	ses-20140729	31	Lesion_1	saccular	1.7	ICA	0	0	0	0	low
sub-466	ses-20140901	77	Lesion_1	saccular	5.5	ICA	1	0	0	1	low
sub-467	ses-20140817	71	Lesion_1	saccular	2.7	ACA/Pcom/Posterior	1	0	4	5	medium
sub-469	ses-20140705	66	Lesion_1	saccular	4.9	ACA/Pcom/Posterior	0	0	4	4	low
sub-470	ses-20140807	33	Lesion_1	saccular	2.7	ACA/Pcom/Posterior	0	0	4	4	low
sub-471	ses-20140712	60	Lesion_1	saccular	5.7	MCA	0	0	2	2	low
sub-473	ses-20140701	74	Lesion_1	saccular	6.7	ACA/Pcom/Posterior	1	0	4	5	medium
sub-474	ses-20140630	50	Lesion_1	saccular	2.8	ACA/Pcom/Posterior	0	0	4	4	low
sub-475	ses-20140503	60	Lesion_1	saccular	3.3	ACA/Pcom/Posterior	0	0	4	4	low
sub-476	ses-20140519	61	Lesion_1	saccular	3.7	ACA/Pcom/Posterior	0	0	4	4	low
sub-479	ses-20140415	75	Lesion_1	saccular	3.8	MCA	1	0	2	3	low
sub-480	ses-20140208	69	Lesion_2	saccular	4.2	ACA/Pcom/Posterior	0	0	4	4	low
sub-480	ses-20140208	69	Lesion_1	saccular	2.4	MCA	0	0	2	2	low
sub-481	ses-20140201	34	Lesion_2	saccular	3.1	ICA	0	0	0	0	low
sub-481	ses-20140201	34	Lesion_1	saccular	2	ACA/Pcom/Posterior	0	0	4	4	low
sub-484	ses-20140116	60	Lesion_1	saccular	4.3	ACA/Pcom/Posterior	0	0	4	4	low
sub-485	ses-20140131	50	Lesion_1	saccular	2.5	ACA/Pcom/Posterior	0	0	4	4	low
sub-486	ses-20140121	57	Lesion_1	saccular	2.5	MCA	0	0	2	2	low
sub-486	ses-20140121	57	Lesion_2	saccular	2.2	ACA/Pcom/Posterior	0	0	4	4	low
sub-487	ses-20140214	49	Lesion_1	saccular	3.3	ICA	0	0	0	0	low
sub-488	ses-20140107	34	Lesion_1	saccular	2	ACA/Pcom/Posterior	0	0	4	4	low
sub-489	ses-20151226	77	Lesion_1	saccular	3	ACA/Pcom/Posterior	1	0	4	5	medium
sub-490	ses-20151206	56	Lesion_1	saccular	2.8	MCA	0	0	2	2	low
sub-491	ses-20151124	57	Lesion_1	saccular	2.5	MCA	0	0	2	2	low
sub-492	ses-20151228	46	Lesion_1	saccular	1.9	ICA	0	0	0	0	low
CAROTID EXTRA aneurysms; not included in PHASES analysis cause they do not bleed in the subarachnoid space
sub-076	ses-20100506	59	Lesion_1	saccular	3	ICA	0	0	0	0	N.A.
sub-126	ses-20100105	64	Lesion_1	saccular	2.4	ICA	0	0	0	0	N.A.
sub-126	ses-20100105	64	Lesion_2	saccular	2.4	ICA	0	0	0	0	N.A.
sub-130	ses-20111130	41	Lesion_1	saccular	2	ICA	0	0	0	0	N.A.
sub-148	ses-20111106	48	Lesion_1	saccular	3	ICA	0	0	0	0	N.A.
sub-170	ses-20100422	71	Lesion_1	saccular	8	ICA	1	3	0	4	N.A.
sub-170	ses-20111112	71	Lesion_1	saccular	8	ICA	1	3	0	4	N.A.
sub-195	ses-20111024	41	Lesion_1	saccular	2.2	ICA	0	0	0	0	N.A.
sub-263	ses-20110611	42	Lesion_1	saccular	2.9	ICA	0	0	0	0	N.A.
sub-417	ses-20130912	75	Lesion_1	saccular	13	ICA	1	6	0	7	N.A.
sub-310	ses-20110207	49	Lesion_1	saccular	3.6	ICA	0	0	0	0	N.A.
sub-340	ses-20121220	60	Lesion_1	saccular	3.2	ICA	0	0	0	0	N.A.
sub-343	ses-20121210	67	Lesion_1	saccular	2	ICA	0	0	0	0	N.A.
sub-350	ses-20121217	66	Lesion_1	fusiform aneurysm	4	ICA	0	0	0	0	N.A.
sub-425	ses-20130724	60	Lesion_1	saccular	2.9	ICA	0	0	0	0	N.A.
sub-435	ses-20130425	44	Lesion_1	saccular	5	ICA	0	0	0	0	N.A.
sub-439	ses-20130321	64	Lesion_1	saccular	6.9	ICA	0	0	0	0	N.A.
sub-458	ses-20140915	71	Lesion_2	N.A.	N.A.	ICA	1	0	0	1	N.A.
sub-459	ses-20140829	68	Lesion_1	N.A.	N.A.	ICA	0	0	0	0	N.A.
sub-487	ses-20140214	49	Lesion_2	N.A.	N.A.	ICA	0	0	0	0	N.A.
FUSIFORM aneurysms; not included in PHASES analysis cause the PHASES score was created for saccular aneurysms
sub-074	ses-20101117	16	Lesion_1	fusiform aneurysm	3.7	ICA	0	0	0	0	N.A.
sub-074	ses-20100421	16	Lesion_1	fusiform aneurysm	3.7	ICA	0	0	0	0	N.A.
sub-131	ses-20120103	72	Lesion_1	fusiform, partially thrombosed	15	ACA/Pcom/Posterior	1	6	4	11	N.A.
sub-132	ses-20111218	41	Lesion_1	fusiform aneurysm	3.5	ACA/Pcom/Posterior	0	0	4	4	N.A.
sub-147	ses-20111209	75	Lesion_1	fusiform aneurysm	13	ACA/Pcom/Posterior	1	6	4	11	N.A.
sub-258	ses-20110613	40	Lesion_1	fusiform partially thrombosed	20	ACA/Pcom/Posterior	0	10	4	14	N.A.
sub-274	ses-20110609	43	Lesion_1	fusiform partially thrombosed	7	ACA/Pcom/Posterior	0	3	4	7	N.A.
sub-303	ses-20110314	46	Lesion_1	fusiform aneurysm	3	ICA	0	0	0	0	N.A.
sub-410	ses-20131015	19	Lesion_1	fusiform aneurysm	5.6	ICA	0	0	0	0	N.A.
sub-430	ses-20130525	59	Lesion_1	fusiform aneurysm	1	MCA	0	0	2	2	N.A.
sub-430	ses-20130525	59	Lesion_2	fusiform aneurysm	1	MCA	0	0	2	2	N.A.
sub-438	ses-20130227	42	Lesion_1	fusiform aneurysm	4	ACA/Pcom/Posterior	0	0	4	4	N.A.
sub-472	ses-20140705	50	Lesion_1	fusiform aneurysm	N.A.	ICA	0	0	0	0	N.A.
sub-478	ses-20140513	55	Lesion_1	fusiform aneurysm	N.A.	ACA/Pcom/Posterior	0	0	4	4	N.A.
